# Supplementary material for: catena-Poly[[bis­(nitrato-κO)copper(II)]-μ-1,4-bis­(4,5-dihydro-1,3-oxazol-2-yl)­benzene-κ2 N:N′]
Source: Acta Crystallogr Sect E Struct Rep Online. 2011 Jun 11;67(Pt 7):m881. doi: 10.1107/S1600536811020605 (PMC3152049; doi:10.1107/S1600536811020605)
Supplement: Supplementary file 1 [file e-67-0m881-sup1.cif]

##############################################################################
#                                                                            #
# This CIF contains the data in a paper accepted for publication in          #
# Acta Crystallographica Section E. It conforms to the requirements of       #
# Notes for Authors for Acta Crystallographica Section E, and has been       #
# peer reviewed under the auspices of the IUCr Commission on Journals.       #
#                                                                            #
# Full details of the Crystallographic Information File format               #
# are given in the paper "The Crystallographic Information File (CIF):       #
# a New Standard Archive File for Crystallography" by S. R. Hall, F. H.      #
# Allen and I. D. Brown [Acta Cryst. (1991), A47, 655-685].                  #
#                                                                            #
# The current version of the core CIF dictionary is obtainable from          #
# ftp://ftp.iucr.org/pub/cif_core.dic.                                       #
#                                                                            #
# Software is freely available for graphical display of the structure(s)     #
# in this CIF. For information consult the CIF software page                 #
# http://www.iucr.org/resources/cif/software.                                #
#                                                                            #
# This file may be used for bona fide research purposes within the           #
# scientific community so long as proper attribution is given to the journal # 
# article from which it was obtained.                                        #
#                                                                            #
##############################################################################
data_I
_audit_creation_method     SHELXL97
_chemical_name_systematic
;
<i>catena</i>-Poly[[bis(nitrato-\k<i>O</i>)copper(II)]-
\m-1,4-bis(4,5-dihydro-1,3-oxazol-2-yl)benzene-\k^2^<i>N</i>:<i>N</i>']
;
_chemical_name_common     ?
_chemical_formula_moiety     'C12 H12 Cu N4 O8'
_chemical_formula_sum     'C12 H12 Cu N4 O8'
_chemical_formula_iupac     '[Cu (N O3)2 (C12 H12 N2 O2)]'
_chemical_formula_weight     403.80
_chemical_melting_point     ?
_symmetry_cell_setting     triclinic
_symmetry_space_group_name_H-M     'P -1'
_symmetry_space_group_name_Hall     '-P 1'
loop_
    _symmetry_equiv_pos_as_xyz
    'x, y, z'
    '-x, -y, -z'
_cell_length_a     6.5240(8)
_cell_length_b     7.5852(8)
_cell_length_c     8.3161(8)
_cell_angle_alpha     90.393(2)
_cell_angle_beta     103.556(2)
_cell_angle_gamma     114.314(2)
_cell_volume     362.09(7)
_cell_formula_units_Z     1
_cell_measurement_reflns_used     1976
_cell_measurement_theta_min     2.5
_cell_measurement_theta_max     26.0
_cell_measurement_temperature     297(2)
_exptl_crystal_description     parallelepiped
_exptl_crystal_colour     blue
_exptl_crystal_size_max     0.56
_exptl_crystal_size_mid     0.52
_exptl_crystal_size_min     0.31
_exptl_crystal_density_diffrn     1.852
_exptl_crystal_density_meas     ?
_exptl_crystal_density_method     'not measured'
_exptl_crystal_F_000     205
_exptl_absorpt_coefficient_mu     1.564
_exptl_absorpt_correction_type     multi-scan
_exptl_absorpt_process_details     '(SADABS; Bruker, 1997)'
_exptl_absorpt_correction_T_min     0.433
_exptl_absorpt_correction_T_max     0.616
_exptl_special_details
;
;
_diffrn_ambient_temperature     297(2)
_diffrn_radiation_type     MoK\a
_diffrn_radiation_wavelength     0.71073
_diffrn_radiation_source     'fine-focus sealed tube'
_diffrn_radiation_monochromator     graphite
_diffrn_measurement_device_type     'Bruker SMART 1000'
_diffrn_measurement_method     '\f and \w'
_diffrn_detector_area_resol_mean     ?
_diffrn_reflns_number     2053
_diffrn_reflns_av_R_equivalents     0.0188
_diffrn_reflns_av_sigmaI/netI     0.0152
_diffrn_reflns_theta_min     2.54
_diffrn_reflns_theta_max     26.00
_diffrn_reflns_theta_full     26.00
_diffrn_measured_fraction_theta_max     0.981
_diffrn_measured_fraction_theta_full     0.981
_diffrn_reflns_limit_h_min     -8
_diffrn_reflns_limit_h_max     7
_diffrn_reflns_limit_k_min     -8
_diffrn_reflns_limit_k_max     9
_diffrn_reflns_limit_l_min     -7
_diffrn_reflns_limit_l_max     10
_diffrn_standards_number     ?
_diffrn_standards_interval_count     ?
_diffrn_standards_interval_time     ?
_diffrn_standards_decay_%     ?
_refine_special_details
;
Refinement of <i>F</i>^2^ against ALL reflections. The weighted <i>R</i>-factor
<i>wR</i> and goodness of fit <i>S</i> are based on <i>F</i>^2^, conventional
<i>R</i>-factors <i>R</i> are based on <i>F</i>, with <i>F</i> set to zero for
negative <i>F</i>^2^. The threshold expression of <i>F</i>^2^ >
\s(<i>F</i>^2^) is used only for calculating <i>R</i>-factors(gt) <i>etc</i>.
and is not relevant to the choice of reflections for refinement.
<i>R</i>-factors based on <i>F</i>^2^ are statistically about twice as large
as those based on <i>F</i>, and <i>R</i>-factors based on ALL data will be
even larger.
;
_reflns_number_total     1392
_reflns_number_gt     1384
_reflns_threshold_expression     I>2\s(I)
_refine_ls_structure_factor_coef     Fsqd
_refine_ls_matrix_type     full
_refine_ls_R_factor_all     0.0341
_refine_ls_R_factor_gt     0.0339
_refine_ls_wR_factor_gt     0.0945
_refine_ls_wR_factor_ref     0.0946
_refine_ls_goodness_of_fit_ref     1.082
_refine_ls_restrained_S_all     1.082
_refine_ls_number_reflns     1392
_refine_ls_number_parameters     142
_refine_ls_number_restraints     0
_refine_ls_hydrogen_treatment     constr
_refine_ls_weighting_scheme     calc
_refine_ls_weighting_details
       'calc w = 1/[\s^2^(Fo^2^)+(0.0698P)^2^+0.1776P] where P=(Fo^2^+2Fc^2^)/3'
_atom_sites_solution_hydrogens     geom
_atom_sites_solution_primary     direct
_atom_sites_solution_secondary     difmap
_refine_ls_shift/su_max     0.001
_refine_ls_shift/su_mean     0.000
_refine_diff_density_max     0.293
_refine_diff_density_min     -0.439
_refine_ls_extinction_method     none
_refine_ls_extinction_coef     ?
loop_
    _atom_type_symbol
    _atom_type_description
    _atom_type_scat_dispersion_real
    _atom_type_scat_dispersion_imag
    _atom_type_scat_source
    'C' 'C' 0.0033 0.0016
                         'International Tables Vol C Tables 4.2.6.8 and 6.1.1.4'
    'H' 'H' 0.0000 0.0000
                         'International Tables Vol C Tables 4.2.6.8 and 6.1.1.4'
    'N' 'N' 0.0061 0.0033
                         'International Tables Vol C Tables 4.2.6.8 and 6.1.1.4'
    'O' 'O' 0.0106 0.0060
                         'International Tables Vol C Tables 4.2.6.8 and 6.1.1.4'
    'Cu' 'Cu' 0.3201 1.2651
                         'International Tables Vol C Tables 4.2.6.8 and 6.1.1.4'
_computing_data_collection     'SMART (Bruker, 1997)'
_computing_cell_refinement     'SAINT (Bruker, 1997)'
_computing_data_reduction
;
SAINT (Bruker, 1997) and SHELXTL (Sheldrick, 2008)
;
_computing_structure_solution     'SHELXS97 (Sheldrick, 2008)'
_computing_structure_refinement     'SHELXL97 (Sheldrick, 2008)'
_computing_molecular_graphics     'DIAMOND (Brandenburg, 2009)'
_computing_publication_material     'SHELXTL (Sheldrick, 2008)'
loop_
    _atom_site_type_symbol
    _atom_site_label
    _atom_site_fract_x
    _atom_site_fract_y
    _atom_site_fract_z
    _atom_site_U_iso_or_equiv
    _atom_site_adp_type
    _atom_site_calc_flag
    _atom_site_refinement_flags
    _atom_site_occupancy
    _atom_site_symmetry_multiplicity
    _atom_site_disorder_assembly
    _atom_site_disorder_group
    Cu Cu 0.5000 0.5000 0.5000 0.02820(18) Uani d S 1 2 . .
    N N1 0.5908(3) 0.6368(3) 0.3097(2) 0.0301(4) Uani d . 1 1 A .
    N N2 0.5360(5) 0.1919(3) 0.3813(3) 0.0423(5) Uani d . 1 1 . .
    O O1 0.6228(3) 0.7793(3) 0.0775(2) 0.0392(4) Uani d . 1 1 A .
    O O2 0.6917(12) 0.3558(9) 0.4788(8) 0.0408(11) Uani d P 0.60 1 A 1
    O O3 0.3378(13) 0.1675(8) 0.3452(9) 0.0520(14) Uani d P 0.60 1 A 1
    O O4 0.6161(11) 0.0764(7) 0.3539(7) 0.0586(12) Uani d P 0.60 1 A 1
    O O2' 0.719(2) 0.3108(16) 0.4449(13) 0.050(2) Uani d P 0.40 1 A 2
    O O3' 0.3542(17) 0.2391(10) 0.3667(12) 0.0364(15) Uani d P 0.40 1 A 2
    O O4' 0.4801(17) 0.0347(11) 0.2945(10) 0.0634(19) Uani d P 0.40 1 A 2
    C C1 0.8447(4) 0.7532(4) 0.3336(4) 0.0412(6) Uani d . 1 1 . .
    H H1A 0.9246 0.6695 0.3378 0.049 Uiso calc R 1 1 A .
    H H1B 0.9119 0.8426 0.4353 0.049 Uiso calc R 1 1 . .
    C C2 0.8593(4) 0.8615(4) 0.1836(4) 0.0423(6) Uani d . 1 1 A .
    H H2A 0.9139 0.9999 0.2149 0.051 Uiso calc R 1 1 . .
    H H2B 0.9643 0.8423 0.1273 0.051 Uiso calc R 1 1 . .
    C C3 0.4874(4) 0.6623(3) 0.1666(3) 0.0282(4) Uani d . 1 1 . .
    C C4 0.2358(4) 0.5773(3) 0.0837(3) 0.0281(4) Uani d . 1 1 A .
    C C5 0.0729(4) 0.4320(4) 0.1458(3) 0.0430(6) Uani d . 1 1 . .
    H H5A 0.1211 0.3858 0.2442 0.052 Uiso calc R 1 1 A .
    C C6 0.1608(4) 0.6452(4) -0.0632(3) 0.0398(6) Uani d . 1 1 . .
    H H6A 0.2687 0.7432 -0.1060 0.048 Uiso calc R 1 1 A .
loop_
    _atom_site_aniso_label
    _atom_site_aniso_U_11
    _atom_site_aniso_U_22
    _atom_site_aniso_U_33
    _atom_site_aniso_U_12
    _atom_site_aniso_U_13
    _atom_site_aniso_U_23
    Cu 0.0260(2) 0.0278(2) 0.0279(2) 0.01314(17) -0.00148(15) 0.00318(15)
    N1 0.0231(9) 0.0304(10) 0.0319(10) 0.0115(8) -0.0019(7) -0.0001(7)
    N2 0.0527(16) 0.0355(11) 0.0466(13) 0.0223(11) 0.0206(11) 0.0115(10)
    O1 0.0270(8) 0.0490(10) 0.0338(9) 0.0097(7) 0.0056(7) 0.0101(8)
    O2 0.036(2) 0.038(3) 0.050(3) 0.0199(18) 0.0077(18) 0.005(2)
    O3 0.042(3) 0.046(4) 0.058(3) 0.016(3) -0.0003(19) 0.000(3)
    O4 0.088(3) 0.049(3) 0.062(3) 0.045(3) 0.031(3) 0.013(2)
    O2' 0.042(4) 0.056(6) 0.055(5) 0.028(4) 0.005(3) 0.009(4)
    O3' 0.035(3) 0.025(4) 0.044(3) 0.012(3) 0.000(2) -0.001(3)
    O4' 0.102(6) 0.042(3) 0.064(5) 0.044(4) 0.028(4) 0.000(3)
    C1 0.0231(11) 0.0453(14) 0.0454(14) 0.0103(10) -0.0007(10) 0.0027(11)
    C2 0.0241(11) 0.0472(14) 0.0461(14) 0.0084(10) 0.0047(10) 0.0041(11)
    C3 0.0254(11) 0.0286(10) 0.0288(11) 0.0118(8) 0.0036(8) 0.0011(8)
    C4 0.0254(10) 0.0317(11) 0.0241(10) 0.0122(9) 0.0008(8) 0.0013(8)
    C5 0.0308(12) 0.0513(15) 0.0354(13) 0.0117(11) -0.0018(10) 0.0199(11)
    C6 0.0272(12) 0.0457(14) 0.0354(13) 0.0074(10) 0.0028(9) 0.0170(11)
_geom_special_details
;
All e.s.d.'s (except the e.s.d. in the dihedral angle between two l.s. planes)
are estimated using the full covariance matrix. The cell e.s.d.'s are taken
into account individually in the estimation of e.s.d.'s in distances, angles
and torsion angles; correlations between e.s.d.'s in cell parameters are only
used when they are defined by crystal symmetry. An approximate (isotropic)
treatment of cell e.s.d.'s is used for estimating e.s.d.'s involving l.s.
planes.
;
loop_
    _geom_bond_atom_site_label_1
    _geom_bond_atom_site_label_2
    _geom_bond_site_symmetry_2
    _geom_bond_distance
    _geom_bond_publ_flag
    Cu N1 2_666 1.971(2) ?
    Cu N1 . 1.971(2) y
    Cu O2 2_666 2.005(5) ?
    Cu O2 . 2.005(5) y
    Cu O3' 2_666 1.994(6) ?
    Cu O3' . 1.994(6) y
    N1 C3 . 1.282(3) ?
    N1 C1 . 1.484(3) ?
    N2 O2' . 1.152(12) ?
    N2 O3 . 1.190(8) ?
    N2 O4 . 1.234(5) ?
    N2 O4' . 1.258(7) ?
    N2 O2 . 1.340(7) ?
    N2 O3' . 1.354(10) ?
    O1 C3 . 1.337(3) ?
    O1 C2 . 1.453(3) ?
    C1 C2 . 1.498(4) ?
    C1 H1A . 0.9700 ?
    C1 H1B . 0.9700 ?
    C2 H2A . 0.9700 ?
    C2 H2B . 0.9700 ?
    C3 C4 . 1.476(3) ?
    C4 C5 . 1.383(3) ?
    C4 C6 . 1.390(3) ?
    C5 C6 2_565 1.381(4) ?
    C5 H5A . 0.9300 ?
    C6 C5 2_565 1.381(4) ?
    C6 H6A . 0.9300 ?
loop_
    _geom_angle_atom_site_label_1
    _geom_angle_atom_site_label_2
    _geom_angle_atom_site_label_3
    _geom_angle_site_symmetry_1
    _geom_angle_site_symmetry_3
    _geom_angle
    _geom_angle_publ_flag
    N1 Cu N1 2_666 . 180.0 ?
    N1 Cu O3' 2_666 2_666 92.7(3) ?
    N1 Cu O3' . 2_666 87.3(3) ?
    N1 Cu O3' 2_666 . 87.3(3) ?
    N1 Cu O3' . . 92.7(3) ?
    O3' Cu O3' 2_666 . 180.0000(10)
                                  ?
    N1 Cu O2 2_666 2_666 88.6(2) ?
    N1 Cu O2 . 2_666 91.4(2) ?
    O3' Cu O2 2_666 2_666 59.4(3) ?
    O3' Cu O2 . 2_666 120.6(3) ?
    N1 Cu O2 2_666 . 91.4(2) ?
    N1 Cu O2 . . 88.6(2) ?
    O3' Cu O2 2_666 . 120.6(3) ?
    O3' Cu O2 . . 59.4(3) ?
    O2 Cu O2 2_666 . 180.000(2) ?
    C3 N1 C1 . . 107.4(2) ?
    C3 N1 Cu . . 137.12(16) ?
    C1 N1 Cu . . 115.40(16) ?
    O2' N2 O3 . . 139.9(5) ?
    O2' N2 O4 . . 91.9(5) ?
    O3 N2 O4 . . 128.1(4) ?
    O2' N2 O4' . . 129.2(6) ?
    O3 N2 O4' . . 90.1(6) ?
    O4 N2 O4' . . 39.0(4) ?
    O2' N2 O2 . . 23.8(4) ?
    O3 N2 O2 . . 117.1(4) ?
    O4 N2 O2 . . 114.4(4) ?
    O4' N2 O2 . . 152.8(6) ?
    O2' N2 O3' . . 117.1(5) ?
    O3 N2 O3' . . 22.9(3) ?
    O4 N2 O3' . . 150.9(5) ?
    O4' N2 O3' . . 112.3(6) ?
    O2 N2 O3' . . 94.6(4) ?
    C3 O1 C2 . . 106.60(19) ?
    N2 O2 Cu . . 103.0(4) ?
    N2 O3' Cu . . 103.0(5) ?
    N1 C1 C2 . . 103.7(2) ?
    N1 C1 H1A . . 111.0 ?
    C2 C1 H1A . . 111.0 ?
    N1 C1 H1B . . 111.0 ?
    C2 C1 H1B . . 111.0 ?
    H1A C1 H1B . . 109.0 ?
    O1 C2 C1 . . 104.80(19) ?
    O1 C2 H2A . . 110.8 ?
    C1 C2 H2A . . 110.8 ?
    O1 C2 H2B . . 110.8 ?
    C1 C2 H2B . . 110.8 ?
    H2A C2 H2B . . 108.9 ?
    N1 C3 O1 . . 116.8(2) ?
    N1 C3 C4 . . 128.7(2) ?
    O1 C3 C4 . . 114.5(2) ?
    C5 C4 C6 . . 119.0(2) ?
    C5 C4 C3 . . 122.5(2) ?
    C6 C4 C3 . . 118.5(2) ?
    C6 C5 C4 2_565 . 120.6(2) ?
    C6 C5 H5A 2_565 . 119.7 ?
    C4 C5 H5A . . 119.7 ?
    C5 C6 C4 2_565 . 120.4(2) ?
    C5 C6 H6A 2_565 . 119.8 ?
    C4 C6 H6A . . 119.8 ?
data_global
_journal_date_recd_electronic     2011-04-22
_journal_date_accepted     2011-05-30
_journal_name_full     'Acta Crystallographica, Section E'
_journal_year     2011
_journal_volume     67
_journal_issue      7
_journal_page_first     m881
_journal_page_last     m881
_journal_paper_category     QM
_journal_coeditor_code     XU5198
_publ_contact_author_name     'Maw-Cherng Suen'
_publ_contact_author_address
;
Department of Materials and Fibers
Graduate School of Materials Applied Technology
Nanya Institute of Technology
Chung-Li 32091
Taiwan
;
_publ_contact_author_email     'sun@nanya.edu.tw'
_publ_contact_author_fax     ?
_publ_contact_author_phone     ?
_publ_section_title
;\
<i>catena</i>-Poly[[bis(nitrato-\k<i>O</i>)copper(II)]-\m-1,4-bis(4,5-dihydro-\
1,3-oxazol-2-yl)benzene-\k^2^<i>N</i>:<i>N</i>']
;
loop_
    _publ_author_name
    _publ_author_address
    'Pin-Ning Wang'
;
Department of Materials and Fibers
Graduate School of Materials Applied Technology
Nanya Institute of Technology
Chung-Li 32091
Taiwan
;
    'Chun-Wei Yeh'
;
Department of Chemistry
Chung-Yuan Christian University
Chung-Li 32023
Taiwan
;
    'Hui-An Tsai'
;
Department of Materials and Fibers
Graduate School of Materials Applied Technology
Nanya Institute of Technology
Chung-Li 32091
Taiwan
and R&D Center for Membrane Technology
Chung-Yuan Christian University
Chung-Li 32023
Taiwan
;
    'Ju-Chun Wang'
;
Department of Chemistry
Soochow University
Taipei
Taiwan
;
    'Maw-Cherng Suen'
;
Department of Materials and Fibers
Graduate School of Materials Applied Technology
Nanya Institute of Technology
Chung-Li 32091
Taiwan
;
