# Supplementary material for: catena-Poly[[bis­(nitrato-κO)copper(II)]-μ-1,4-bis­(4,5-dihydro-1,3-oxazol-2-yl)­benzene-κ2 N:N′]
Source: Acta Crystallogr Sect E Struct Rep Online. 2011 Jun 11;67(Pt 7):m881. doi: 10.1107/S1600536811020605 (PMC3152049; doi:10.1107/S1600536811020605)
Supplement: Supplementary file 2 [file e-67-0m881-Isup2.hkl]

#
# h,k,l, Fc-squared, Fo-squared, sigma(Fo-squared) and status flag
#
data_I
_shelx_title ' suna04m.ins in P-1'
_shelx_refln_list_code          4
_shelx_F_calc_maximum       88.04
_exptl_crystal_F_000       205.00
_reflns_d_resolution_high  0.8106
 
loop_
 _symmetry_equiv_pos_as_xyz
 'x, y, z'
 '-x, -y, -z'
 
_cell_length_a     6.5240
_cell_length_b     7.5852
_cell_length_c     8.3161
_cell_angle_alpha  90.393
_cell_angle_beta  103.556
_cell_angle_gamma 114.314
 
_shelx_F_squared_multiplier     1.000
 
loop_
 _refln_index_h
 _refln_index_k
 _refln_index_l
 _refln_F_squared_calc
 _refln_F_squared_meas
 _refln_F_squared_sigma
 _refln_observed_status
   1   0   0     3553.30     2042.32     12.31 o
   3   0   0      518.64      545.59      3.58 o
   4   0   0       10.24        5.95      0.35 o
   5   0   0      131.10      141.19      1.71 o
   6   0   0      113.79      107.68      1.61 o
   7   0   0       27.44       28.30      0.89 o
  -7   1   0       16.23       19.29      0.75 o
  -6   1   0        0.91        0.47      0.25 o
  -5   1   0        3.11        2.90      0.33 o
  -4   1   0      413.87      432.14      6.23 o
  -3   1   0     1840.76     2048.03     16.50 o
  -2   1   0      308.86      345.79      3.70 o
  -1   1   0      877.86      885.12      6.41 o
   0   1   0     1699.40     1699.32     11.77 o
   1   1   0        7.87        3.82      0.19 o
   2   1   0      130.16      122.00      1.14 o
   4   1   0      321.07      317.09      2.69 o
   5   1   0      318.07      307.10      2.87 o
   6   1   0       60.33       54.46      1.19 o
  -7   2   0       34.30       35.54      0.93 o
  -6   2   0        1.27        0.90      0.28 o
  -5   2   0      437.63      443.33      5.14 o
  -4   2   0      863.17      866.21      8.78 o
  -3   2   0     1583.38     1693.22     12.08 o
  -2   2   0     1351.35     1439.49      9.29 o
  -1   2   0      388.34      484.65      3.30 o
   0   2   0       66.10       76.49      0.68 o
   1   2   0      767.10      840.52      4.98 o
   2   2   0      215.80      227.02      1.89 o
   3   2   0       27.74       26.74      0.61 o
   4   2   0      240.44      221.14      2.20 o
   5   2   0       10.14        9.25      0.52 o
   6   2   0       10.42       10.76      0.61 o
  -7   3   0       97.05       99.14      2.09 o
  -6   3   0      202.19      207.27     13.92 o
  -5   3   0      377.75      391.34      3.58 o
  -4   3   0       46.11       47.28      3.34 o
  -3   3   0      373.58      404.00      3.17 o
  -2   3   0      112.47      100.71      4.17 o
  -1   3   0        4.32       10.30      0.33 o
   0   3   0      250.56      217.25      1.14 o
   1   3   0      699.40      688.18      4.29 o
   2   3   0      437.02      443.58      3.22 o
   3   3   0       29.76       27.84      0.70 o
   4   3   0       51.72       54.02      1.10 o
   5   3   0        4.76        5.28      0.47 o
  -7   4   0      118.13      102.08      1.49 o
  -6   4   0       87.93       84.22      0.88 o
  -5   4   0        4.14        3.41      0.23 o
  -4   4   0       17.14       16.72      0.63 o
  -3   4   0      465.29      479.88      4.56 o
  -2   4   0      613.55      653.53      8.11 o
  -1   4   0     1011.32     1035.64      4.30 o
   0   4   0       49.34       43.08      0.45 o
   1   4   0       38.62       34.71      0.64 o
   2   4   0      112.28      114.29      1.41 o
   3   4   0        8.28        7.61      0.45 o
   4   4   0       93.32       86.39      1.43 o
  -7   5   0       99.81      101.28      1.56 o
  -6   5   0      178.01      186.43      2.10 o
  -5   5   0      116.85      119.15      1.53 o
  -4   5   0      143.35      135.99      1.56 o
  -3   5   0      218.83      233.04      4.61 o
  -2   5   0       94.01       89.31      2.14 o
  -1   5   0      156.07      175.86      6.10 o
   0   5   0        6.96        5.86      0.19 o
   1   5   0       26.42       27.14      0.65 o
   2   5   0      105.32      106.77      1.46 o
   3   5   0       50.16       48.03      1.08 o
   4   5   0       49.61       48.83      1.16 o
  -7   6   0       72.35       68.43      1.30 o
  -6   6   0      284.55      293.11      2.89 o
  -5   6   0      248.44      253.28      2.53 o
  -3   6   0      223.99      235.78      6.11 o
  -2   6   0       95.51       90.07      1.15 o
  -1   6   0      262.39      276.50      2.42 o
   0   6   0      147.67      148.53      3.21 o
   1   6   0      165.07      169.54      5.19 o
   2   6   0      217.07      220.93      2.39 o
   3   6   0       57.79       62.80      1.29 o
  -7   7   0       13.77       14.54      0.69 o
  -6   7   0       54.66       52.89      1.16 o
  -5   7   0       40.72       42.57      1.02 o
  -4   7   0        4.91        5.73      0.41 o
  -3   7   0       37.29       37.91      0.90 o
  -2   7   0      159.82      158.87      1.78 o
  -1   7   0      230.45      222.93      2.27 o
   0   7   0      164.94      168.31      2.07 o
   1   7   0      210.87      219.96      2.55 o
   2   7   0       56.82       54.02      1.27 o
  -6   8   0       19.53       21.62      0.86 o
  -5   8   0       31.70       31.23      0.92 o
  -4   8   0        8.22        9.48      0.56 o
  -3   8   0       41.87       38.26      0.96 o
  -2   8   0       45.43       44.77      1.03 o
  -1   8   0       22.73       22.18      0.75 o
   0   8   0       33.01       30.47      0.91 o
  -5   9   0       34.05       33.09      0.99 o
  -4   9   0       82.92       84.87      1.59 o
  -3   9   0       53.30       49.76      1.19 o
  -2   9   0       51.68       50.08      1.18 o
   2  -9   1       27.55       25.72      0.85 o
   3  -9   1       87.16       88.58      1.59 o
   4  -9   1      102.65      102.69      1.74 o
   0  -8   1       24.80       25.80      0.85 o
   1  -8   1       12.90       13.81      0.61 o
   2  -8   1        7.22        8.25      0.49 o
   3  -8   1       56.79       61.66      1.24 o
   4  -8   1       74.50       74.06      1.36 o
   5  -8   1       20.13       21.16      0.78 o
   6  -8   1       30.92       29.96      0.93 o
  -2  -7   1        4.57        5.48      0.47 o
  -1  -7   1       24.42       24.88      0.80 o
   0  -7   1      184.11      188.25      2.09 o
   1  -7   1      143.31      150.21      1.80 o
   2  -7   1      167.07      160.20      1.88 o
   3  -7   1      207.33      223.39      2.35 o
   4  -7   1      115.92      113.07      1.61 o
   5  -7   1       80.38       92.02      1.64 o
   6  -7   1        1.13        2.71      0.61 o
  -3  -6   1        0.97        1.10      0.36 o
  -2  -6   1       17.94       15.89      0.57 o
  -1  -6   1       94.32       89.23      0.97 o
   0  -6   1      155.76      184.34      2.90 o
   1  -6   1      221.66      207.05      6.29 o
   2  -6   1      144.71      157.01      3.48 o
   3  -6   1       12.72       11.42      0.50 o
   4  -6   1      123.56      128.52      1.64 o
   5  -6   1      150.33      139.39      1.75 o
   6  -6   1        0.71        1.26      0.47 o
   7  -6   1       37.90       40.57      1.08 o
  -4  -5   1       52.70       49.39      1.13 o
  -3  -5   1      126.80      124.73      1.75 o
  -2  -5   1      209.13      206.18      2.13 o
  -1  -5   1      110.77      120.84      1.52 o
   0  -5   1      488.27      495.78      3.39 o
   1  -5   1      462.72      484.48     16.08 o
   2  -5   1      251.87      242.38      4.11 o
   3  -5   1        1.19        2.34      0.19 o
   4  -5   1       21.03       18.74      2.63 o
   5  -5   1       85.68       94.29      0.91 o
   6  -5   1       30.11       29.68      0.84 o
   7  -5   1       80.94       81.36      1.47 o
  -5  -4   1       43.88       46.51      1.17 o
  -4  -4   1      133.80      139.13      1.90 o
  -3  -4   1      639.89      612.90      4.48 o
  -2  -4   1      322.28      325.20      5.88 o
  -1  -4   1       95.66       91.61      0.83 o
   0  -4   1      399.77      464.25      3.09 o
   1  -4   1      234.62      243.39      5.24 o
   2  -4   1      750.36      858.44     23.73 o
   3  -4   1      201.69      187.81      1.98 o
   4  -4   1      135.34      152.51      3.45 o
   5  -4   1      306.60      320.79      4.75 o
   6  -4   1      170.57      170.48      3.69 o
   7  -4   1       82.60       82.58      1.47 o
  -5  -3   1       36.05       37.07      0.98 o
  -4  -3   1        7.76        7.75      0.47 o
  -3  -3   1      389.41      409.80      3.24 o
  -2  -3   1      468.89      482.89      5.60 o
  -1  -3   1      260.19      232.04      1.88 o
   0  -3   1      527.41      535.23      3.37 o
   1  -3   1      198.18      200.72      2.60 o
   2  -3   1      994.34     1045.73      8.87 o
   3  -3   1      841.47      863.03      4.53 o
   4  -3   1      518.56      526.44      6.20 o
   5  -3   1      303.52      310.56      6.87 o
   6  -3   1      255.61      269.19      3.75 o
   7  -3   1       61.73       63.02      1.28 o
  -6  -2   1       61.67       61.29      1.31 o
  -5  -2   1       60.68       58.65      1.16 o
  -4  -2   1        8.90       12.02      0.54 o
  -2  -2   1      113.97      114.64      0.85 o
  -1  -2   1        2.04        2.65      0.21 o
   0  -2   1        1.57        3.76      0.18 o
   1  -2   1       85.57       99.16      1.60 o
   2  -2   1      590.79      650.68      7.53 o
   3  -2   1      494.09      488.51      5.97 o
   4  -2   1      246.74      233.66      3.01 o
   5  -2   1       89.29       86.91      0.87 o
   6  -2   1       78.44       71.05      1.24 o
   7  -2   1       20.51       25.93      0.87 o
  -6  -1   1       52.10       52.62      1.17 o
  -5  -1   1      233.36      224.11      2.32 o
  -4  -1   1       70.94       70.18      1.08 o
  -3  -1   1       72.97       57.17      0.85 o
  -2  -1   1      387.66      361.99      3.91 o
  -1  -1   1     1510.94     1295.23      7.36 o
   0  -1   1        3.78        4.11      0.15 o
   1  -1   1      494.85      516.94     14.45 o
   2  -1   1      174.93      192.09      1.89 o
   3  -1   1       26.87       44.58      1.95 o
   4  -1   1      515.09      557.81      3.91 o
   5  -1   1      131.59      129.61      1.60 o
   6  -1   1       65.99       56.60      1.13 o
   7  -1   1       50.95       53.19      1.25 o
  -7   0   1       13.55       13.22      0.68 o
  -6   0   1       48.52       49.63      1.07 o
  -5   0   1      414.18      404.88      3.24 o
  -4   0   1       23.32       21.48      0.55 o
  -3   0   1       11.63       19.11      0.32 o
  -2   0   1      523.43      544.57      1.94 o
  -1   0   1      854.28      911.25      5.68 o
   0   0   1      820.42      715.88      4.95 o
   1   0   1     4337.43     3778.56     21.20 o
   2   0   1      515.12      572.53      3.61 o
   3   0   1      406.82      406.80      2.92 o
   4   0   1      646.38      664.37      4.56 o
   6   0   1      114.91      119.70      1.83 o
  -7   1   1        6.69        7.47      0.51 o
  -6   1   1       82.77       81.93      1.30 o
  -5   1   1       66.41       61.86      1.47 o
  -4   1   1      150.95      144.40      0.80 o
  -3   1   1      496.73      522.39      3.61 o
  -2   1   1       36.41       47.65      0.30 o
   0   1   1      362.36      362.28      2.44 o
   1   1   1      282.42      317.92      2.16 o
   2   1   1     1761.22     2022.15     11.26 o
   3   1   1      395.27      388.92      2.94 o
   4   1   1       20.25       19.58      0.62 o
   5   1   1       42.07       45.40      1.01 o
   6   1   1       42.32       37.79      1.00 o
  -7   2   1       61.87       66.28      1.27 o
  -6   2   1       62.36       66.69      0.62 o
  -5   2   1       47.43       50.96      0.49 o
  -4   2   1     1340.15     1393.50      4.60 o
  -3   2   1      791.43      846.70      8.06 o
  -2   2   1      718.84      778.91      8.15 o
  -1   2   1     7751.26     5712.86     31.07 o
   0   2   1      855.72      903.64      3.76 o
   1   2   1     1450.84     1512.44      8.54 o
   2   2   1     1198.76     1247.29      7.33 o
   3   2   1       22.13       21.86      0.61 o
   4   2   1        0.72        2.12      0.35 o
   5   2   1       19.97       18.12      0.71 o
  -6   3   1       41.35       43.99      0.54 o
  -5   3   1      234.90      226.36      1.13 o
  -4   3   1      635.49      725.72     17.13 o
  -3   3   1      743.07      749.10      2.65 o
  -2   3   1     1484.95     1355.66      7.70 o
  -1   3   1     1276.79     1233.43      5.15 o
   0   3   1      180.78      178.33      1.38 o
   1   3   1      257.54      226.12      1.82 o
   2   3   1       74.23       69.13      1.00 o
   3   3   1      327.49      337.80      2.90 o
   4   3   1      118.51      119.72      1.69 o
   5   3   1       22.35       20.28      0.78 o
  -7   4   1        2.43        3.31      0.36 o
  -6   4   1      123.92      130.47      1.64 o
  -5   4   1       54.54       57.23      0.65 o
  -4   4   1      137.89      147.62      1.25 o
  -3   4   1      497.84      561.72     10.20 o
  -2   4   1      322.21      311.55      5.07 o
  -1   4   1      198.25      191.04      1.89 o
   0   4   1      203.92      228.44      1.79 o
   1   4   1        4.69        4.44      0.30 o
   2   4   1        8.25        7.29      0.40 o
   3   4   1      319.17      299.79      2.80 o
   4   4   1       45.80       45.60      1.10 o
  -7   5   1       74.45       75.40      1.31 o
  -6   5   1      148.08      150.69      1.83 o
  -5   5   1       93.76       93.27      0.88 o
  -4   5   1      170.87      190.41      4.42 o
  -3   5   1        6.89        5.84      0.24 o
  -2   5   1        0.99        1.26      0.13 o
  -1   5   1       24.98       20.72      0.34 o
   0   5   1       85.11       91.42      0.81 o
   1   5   1       37.87       34.41      0.53 o
   2   5   1        0.67        0.56      0.27 o
   3   5   1       43.07       41.38      1.01 o
  -7   6   1       75.54       75.95      1.39 o
  -6   6   1       52.15       53.24      1.10 o
  -5   6   1      131.61      124.15      1.61 o
  -4   6   1      282.48      285.22      4.87 o
  -3   6   1      158.56      161.89      1.24 o
  -2   6   1      289.52      286.16      2.53 o
  -1   6   1      136.84      135.70      1.61 o
   0   6   1      180.29      176.43      2.01 o
   1   6   1       82.96       87.28      0.96 o
   2   6   1        1.77        2.18      0.58 o
   3   6   1       27.76       28.07      0.65 o
  -7   7   1       80.55       80.11      1.49 o
  -6   7   1       37.38       38.82      1.00 o
  -5   7   1       36.63       39.90      0.97 o
  -4   7   1       69.30       49.76      1.04 o
  -3   7   1       10.97       11.99      0.56 o
  -2   7   1       16.37       16.66      0.59 o
  -1   7   1       12.43       15.50      0.68 o
   0   7   1       53.76       49.66      1.09 o
   1   7   1       94.53       95.76      1.66 o
  -6   8   1       46.52       44.84      1.12 o
  -5   8   1       61.32       53.85      1.15 o
  -4   8   1       83.55       80.36      1.42 o
  -3   8   1       55.94       53.38      1.16 o
  -2   8   1       66.57       65.17      1.28 o
  -1   8   1       23.84       19.78      0.70 o
   0   8   1       62.93       61.22      1.31 o
  -5   9   1        6.25        6.69      0.48 o
  -4   9   1       21.94       22.78      0.83 o
  -3   9   1       97.52       94.66      1.65 o
   2  -9   2       60.19       59.77      1.29 o
   3  -9   2       16.72       18.26      0.75 o
   4  -9   2       38.31       39.41      1.08 o
   1  -8   2       46.88       42.78      0.97 o
   2  -8   2      110.51      118.33      1.71 o
   3  -8   2       20.68       22.42      0.76 o
   4  -8   2       67.77       65.12      1.30 o
   5  -8   2       60.71       56.42      1.23 o
  -2  -7   2       26.37       26.74      0.82 o
  -1  -7   2       65.27       60.89      0.82 o
   0  -7   2      154.95      170.97      7.29 o
   1  -7   2       74.76       74.92      2.89 o
   2  -7   2      159.52      179.45      2.02 o
   3  -7   2      266.39      296.25      2.79 o
   4  -7   2      174.91      177.76      2.08 o
   5  -7   2      135.48      135.34      1.90 o
   6  -7   2      218.15      208.29      2.52 o
  -3  -6   2       32.26       28.48      0.82 o
  -2  -6   2        6.29        6.27      0.30 o
  -1  -6   2       31.46       35.80      0.67 o
   0  -6   2       50.47       51.38      0.73 o
   1  -6   2        0.78        1.29      0.41 o
   2  -6   2      162.81      174.65      7.01 o
   3  -6   2      208.04      227.05      5.16 o
   4  -6   2      101.36      108.51      0.99 o
   5  -6   2      122.83      126.78      1.76 o
   6  -6   2      117.91      118.39      1.81 o
   7  -6   2        6.79        7.87      0.57 o
  -4  -5   2       24.66       22.86      0.80 o
  -3  -5   2        4.22        4.48      0.38 o
  -2  -5   2        2.14        2.61      0.24 o
  -1  -5   2       79.45       85.32      1.20 o
   0  -5   2      131.25      140.73      1.04 o
   1  -5   2      726.28      710.46      3.91 o
   2  -5   2      590.30      572.98      2.71 o
   3  -5   2      144.97      131.15      8.98 o
   4  -5   2       35.26       34.57      0.77 o
   5  -5   2       30.60       30.50      1.03 o
   6  -5   2        7.60        6.83      0.48 o
   7  -5   2       27.15       26.36      0.89 o
  -5  -4   2       27.19       27.40      0.90 o
  -4  -4   2        7.09        8.01      0.47 o
  -3  -4   2       97.65       96.30      0.99 o
  -2  -4   2      426.71      443.34      3.97 o
  -1  -4   2      527.57      578.74      3.93 o
   0  -4   2      557.35      584.34      2.67 o
   1  -4   2      751.11      803.16     22.63 o
   2  -4   2       32.94       26.90      0.40 o
   3  -4   2      113.85      110.38      1.18 o
   4  -4   2       94.37       72.17      7.44 o
   5  -4   2        5.44        6.55      1.02 o
   6  -4   2      123.30      110.32      4.07 o
   7  -4   2       90.93       94.46      7.15 o
  -5  -3   2        8.83        9.45      0.55 o
  -4  -3   2      136.41      137.13      1.77 o
  -3  -3   2      464.40      492.23     11.18 o
  -2  -3   2      780.44      823.80      3.73 o
  -1  -3   2     1289.15     1431.05      8.24 o
   0  -3   2      221.35      237.91      1.26 o
   1  -3   2       64.10       65.86      1.32 o
   2  -3   2       79.74       65.44      0.80 o
   3  -3   2      496.88      496.61      2.70 o
   4  -3   2      536.36      559.71     22.77 o
   5  -3   2      108.10      106.28      1.76 o
   6  -3   2       91.42       96.27      1.06 o
   7  -3   2       90.19       95.71      1.65 o
  -6  -2   2       81.07       78.16      1.46 o
  -5  -2   2      157.83      150.06      1.91 o
  -4  -2   2      701.86      625.97      4.34 o
  -3  -2   2      285.38      310.41      3.83 o
  -2  -2   2       39.54       27.82      0.56 o
  -1  -2   2      272.05      192.10      1.54 o
   0  -2   2      188.36      229.30      5.51 o
   1  -2   2       86.43       82.18      1.44 o
   2  -2   2      219.70      204.94      4.64 o
   3  -2   2      761.10      765.84     20.54 o
   4  -2   2      569.55      563.41      3.04 o
   5  -2   2      113.43      107.34      1.50 o
   6  -2   2       26.65       30.16      0.87 o
   7  -2   2       35.92       35.62      1.03 o
  -6  -1   2      187.89      186.99      2.24 o
  -5  -1   2       75.45       72.38      1.22 o
  -4  -1   2      350.70      324.53      2.58 o
  -3  -1   2       55.78       47.24      0.43 o
  -2  -1   2      123.87       90.56      1.78 o
  -1  -1   2     3707.55     3482.18    136.22 o
   0  -1   2     4709.39     4687.08     25.85 o
   1  -1   2     2256.48     1805.78    134.15 o
   2  -1   2      347.45      328.30      1.66 o
   3  -1   2      219.59      227.84      1.99 o
   4  -1   2      170.48      157.38      1.71 o
   5  -1   2      390.34      371.35      3.24 o
   6  -1   2       65.06       63.51      1.29 o
  -7   0   2       35.58       39.30      1.04 o
  -6   0   2       23.76       22.26      0.69 o
  -5   0   2        7.04        7.28      0.29 o
  -4   0   2      164.15      159.42      4.15 o
  -3   0   2       22.20       19.01      0.45 o
  -2   0   2       34.81       34.96      0.60 o
  -1   0   2      282.15      241.88      1.17 o
   0   0   2      363.00      382.74      2.48 o
   1   0   2      682.44      697.76      2.99 o
   2   0   2        1.43        3.60      0.28 o
   3   0   2      112.06       86.82      1.14 o
   4   0   2      371.14      382.20      3.14 o
   6   0   2       75.50       79.36      1.50 o
  -7   1   2        2.14        3.22      0.45 o
  -6   1   2       29.82       29.25      0.54 o
  -5   1   2       92.81       87.82      1.55 o
  -4   1   2      328.91      325.59      3.41 o
  -3   1   2      910.78      978.29      3.30 o
  -2   1   2      301.35      315.40      1.50 o
  -1   1   2     2491.03     2048.64    193.17 o
   0   1   2       50.16       47.84      0.69 o
   1   1   2      502.38      562.16      7.54 o
   2   1   2       11.07        7.79      0.37 o
   3   1   2      526.35      544.05      3.86 o
   4   1   2       81.29       86.17      1.35 o
   5   1   2       62.22       63.20      1.27 o
   6   1   2       57.86       58.74      1.32 o
  -7   2   2       73.01       76.58      2.22 o
  -6   2   2      354.29      359.10      7.13 o
  -5   2   2      103.86      108.86      0.71 o
  -4   2   2       81.96       70.63      1.41 o
  -3   2   2      315.13      318.77      1.28 o
  -2   2   2       65.12       57.24      0.36 o
  -1   2   2       60.72       81.16      0.55 o
   0   2   2     1612.35     1729.74     19.47 o
   1   2   2     1420.55     1466.10     17.08 o
   2   2   2      970.33     1020.11      6.24 o
   3   2   2      280.14      283.23      2.51 o
   4   2   2        4.40        3.41      0.44 o
   5   2   2       27.30       32.34      0.98 o
  -7   3   2      144.95      139.05      1.78 o
  -6   3   2       19.05       19.68      0.33 o
  -5   3   2       13.17       13.16      0.26 o
  -4   3   2       44.67       39.83      0.37 o
  -3   3   2      169.75      158.38      1.32 o
  -2   3   2     2903.21     2584.61     14.13 o
  -1   3   2     1408.59     1545.33      9.23 o
   0   3   2      436.26      439.81      2.85 o
   1   3   2      714.15      741.94      4.83 o
   2   3   2      450.16      440.80      3.28 o
   3   3   2       30.46       38.22      0.88 o
   4   3   2       54.25       55.88      1.17 o
  -7   4   2       23.55       27.46      0.78 o
  -6   4   2        4.91        5.24      0.28 o
  -5   4   2      231.87      237.62      2.43 o
  -4   4   2       64.49       69.63      0.69 o
  -3   4   2      368.45      345.45      2.58 o
  -2   4   2     2151.90     2167.80     12.10 o
  -1   4   2      473.71      519.37     24.96 o
   0   4   2      115.43      112.97      0.87 o
   1   4   2      120.38      116.57      2.34 o
   2   4   2       36.70       41.56      0.87 o
   3   4   2       32.96       32.29      0.88 o
   4   4   2       50.86       48.10      1.14 o
  -7   5   2       24.63       27.98      0.79 o
  -6   5   2      241.18      246.23      4.61 o
  -5   5   2      493.37      517.05      2.68 o
  -4   5   2      389.97      392.74      2.88 o
  -3   5   2      393.60      375.14      2.87 o
  -2   5   2      246.48      235.69      2.10 o
  -1   5   2      166.42      156.27      1.64 o
   0   5   2      122.97      112.96      1.00 o
   1   5   2       10.05       11.10      0.34 o
   2   5   2      125.98      121.96     13.65 o
   3   5   2       49.68       49.32      2.48 o
  -7   6   2       56.56       54.10      1.14 o
  -6   6   2       78.95       80.19      1.33 o
  -5   6   2      106.56      112.94      1.80 o
  -4   6   2      121.28      132.36      2.29 o
  -3   6   2       67.68       66.72      1.10 o
  -2   6   2       87.73       86.24      1.26 o
  -1   6   2      272.17      255.00      2.40 o
   0   6   2       97.20      106.70      1.62 o
   1   6   2       24.10       23.59      0.82 o
   2   6   2       99.38       95.51      1.64 o
  -7   7   2       16.99       17.07      0.70 o
  -6   7   2       19.33       20.57      0.75 o
  -5   7   2       48.20       51.38      1.13 o
  -4   7   2        4.50        6.32      1.23 o
  -3   7   2        0.58        0.33      0.12 o
  -2   7   2        0.59        0.36      0.15 o
  -1   7   2       16.13       16.88      0.69 o
   0   7   2       19.65       20.72      0.77 o
   1   7   2        2.20        1.55      0.24 o
  -6   8   2       33.40       30.97      0.94 o
  -5   8   2       90.40       84.86      1.49 o
  -4   8   2       72.93       60.92      8.66 o
  -3   8   2       63.59       63.68      1.27 o
  -2   8   2       26.80       25.23      0.82 o
  -1   8   2       32.89       32.62      0.99 o
   0   8   2       14.87       14.88      0.71 o
  -4   9   2       23.21       26.02      0.91 o
  -3   9   2       21.95       22.54      0.86 o
   0  -8   3       36.64       42.22      1.03 o
   2  -8   3       10.88       10.28      0.56 o
   3  -8   3       30.72       30.37      0.89 o
   4  -8   3       76.63       71.12      1.35 o
   5  -8   3       45.53       45.70      1.16 o
  -2  -7   3       31.06       28.61      0.68 o
  -1  -7   3       10.82       11.40      0.39 o
   0  -7   3       21.97       22.46      0.69 o
   1  -7   3      245.46      253.06      4.03 o
   2  -7   3       27.91       29.25      0.52 o
   3  -7   3      107.13      117.01      1.68 o
   4  -7   3      296.44      304.94      2.98 o
   5  -7   3      102.46      103.25      1.68 o
   6  -7   3       62.25       63.47      1.36 o
  -3  -6   3       22.55       24.64      0.58 o
  -2  -6   3       56.33       50.80      0.76 o
  -1  -6   3       15.98       17.02      0.61 o
   0  -6   3      133.55      139.98      1.67 o
   1  -6   3      362.58      406.13      4.05 o
   2  -6   3       59.74       60.32      0.71 o
   3  -6   3      111.35      116.59      1.05 o
   4  -6   3       69.51       79.86      1.34 o
   5  -6   3      147.27      148.70      1.98 o
   6  -6   3      130.26      126.86      1.90 o
  -4  -5   3       88.24       80.86      1.50 o
  -3  -5   3       67.70       66.53      0.92 o
  -2  -5   3       60.29       53.78      0.75 o
  -1  -5   3      123.20      122.81      1.49 o
   0  -5   3       72.45       72.47      1.08 o
   1  -5   3      343.47      361.83      6.54 o
   2  -5   3      601.00      711.18     15.32 o
   3  -5   3      116.87      130.16      1.45 o
   4  -5   3       43.67       43.87      0.63 o
   5  -5   3      382.52      378.65      6.17 o
   6  -5   3       60.06       56.19      2.73 o
  -5  -4   3        0.63        1.01      0.38 o
  -4  -4   3       50.37       50.00      1.09 o
  -3  -4   3       10.96       11.06      0.46 o
  -2  -4   3      277.00      283.77      2.54 o
  -1  -4   3      189.04      258.91      2.63 o
   0  -4   3        7.36        7.48      0.25 o
   1  -4   3      471.14      501.15      4.87 o
   2  -4   3      790.16      951.11      4.35 o
   3  -4   3      368.47      384.32      6.43 o
   4  -4   3      206.09      196.43      4.67 o
   5  -4   3      255.33      256.24      1.79 o
   6  -4   3       27.23       27.35      0.59 o
  -5  -3   3        4.33        3.85      0.40 o
  -4  -3   3        9.91       12.89      0.39 o
  -3  -3   3       11.40       13.02      0.96 o
  -2  -3   3      263.27      152.42      1.49 o
  -1  -3   3       10.27        7.73      0.42 o
   0  -3   3      268.59      279.93      3.16 o
   1  -3   3      171.36      177.45      1.11 o
   2  -3   3      560.70      588.58      8.12 o
   3  -3   3      726.74      648.75     15.48 o
   4  -3   3        3.97        3.75      0.44 o
   5  -3   3        1.81        3.66      0.41 o
   6  -3   3        6.54        7.70      0.50 o
  -6  -2   3       64.81       65.82      1.34 o
  -5  -2   3       50.90       51.30      1.09 o
  -4  -2   3       41.71       39.18      0.60 o
  -3  -2   3      276.74      284.77      3.18 o
  -2  -2   3      674.90      766.82      4.78 o
  -1  -2   3      975.37     1115.70     11.28 o
   0  -2   3     1283.82     1270.90     40.46 o
   1  -2   3       57.03       81.11      0.99 o
   2  -2   3       58.33       53.58      0.56 o
   3  -2   3       67.46       62.81      0.70 o
   4  -2   3       10.00        8.57      0.44 o
   5  -2   3       39.13       35.68      0.90 o
   6  -2   3       54.88       54.22      1.18 o
  -6  -1   3       42.45       44.91      1.04 o
  -5  -1   3      334.96      366.37      3.15 o
  -4  -1   3      274.83      285.78      1.67 o
  -3  -1   3      305.50      320.83      1.76 o
  -2  -1   3     1722.50     2015.59     23.41 o
  -1  -1   3     2385.70     2472.97      9.59 o
   0  -1   3     2221.97     2277.63     12.59 o
   1  -1   3      240.74      183.32      1.51 o
   2  -1   3       22.62       14.73      0.70 o
   3  -1   3      225.52      214.08      2.00 o
   4  -1   3      276.92      273.73      2.60 o
   5  -1   3      228.54      233.39      2.54 o
   6  -1   3      145.43      148.14      2.12 o
  -7   0   3       22.89       24.23      0.81 o
  -6   0   3       35.82       35.31      1.18 o
  -5   0   3      522.55      511.20     12.83 o
  -4   0   3      397.58      433.78      3.45 o
  -3   0   3      136.32      122.51      6.32 o
  -2   0   3       87.97       86.56      1.64 o
  -1   0   3       60.34       83.55      2.95 o
   0   0   3      101.27       82.43      0.79 o
   1   0   3      126.60      116.67      6.47 o
   2   0   3      620.16      711.64     36.03 o
   3   0   3      424.91      430.67      3.33 o
   5   0   3      159.84      167.09      2.16 o
   6   0   3       49.06       46.07      1.19 o
  -7   1   3       85.72       88.16      1.03 o
  -6   1   3       19.93       19.69      0.45 o
  -5   1   3      388.55      395.58     17.12 o
  -4   1   3      441.37      452.31      3.53 o
  -3   1   3      132.32      123.38      0.78 o
  -2   1   3      317.97      309.57     10.12 o
  -1   1   3      404.72      467.58      8.96 o
   0   1   3      601.29      611.15      2.68 o
   1   1   3     1117.91     1172.24     32.35 o
   2   1   3      623.92      652.44      9.78 o
   3   1   3       37.46       35.77      0.82 o
   4   1   3      136.61      124.70      1.70 o
   5   1   3       15.52       16.33      0.70 o
  -7   2   3       44.52       45.02      0.99 o
  -6   2   3       11.83       12.72      0.37 o
  -5   2   3      126.06      121.48      1.04 o
  -4   2   3       69.28       68.97      0.87 o
  -3   2   3      258.55      266.44      5.40 o
  -2   2   3      134.28      109.98     10.35 o
  -1   2   3      298.32      280.96     16.39 o
   0   2   3      527.06      534.99     12.38 o
   1   2   3      140.69      126.43      3.26 o
   2   2   3      234.09      248.94      7.20 o
   3   2   3      205.06      213.76      2.23 o
   4   2   3      120.63      108.88      1.63 o
   5   2   3       33.37       36.26      1.04 o
  -8   3   3        8.76        9.76      0.56 o
  -7   3   3       26.17       25.68      0.78 o
  -6   3   3       14.11       11.66      0.50 o
  -5   3   3        3.59        4.49      0.33 o
  -4   3   3      153.94      154.21      1.59 o
  -3   3   3      517.48      539.05      3.70 o
  -2   3   3        6.46        2.76      0.37 o
  -1   3   3      406.27      427.05     12.13 o
   0   3   3      138.80      130.70      1.42 o
   1   3   3        6.40        7.03      0.27 o
   2   3   3      358.72      397.39     10.45 o
   3   3   3      184.90      189.50      6.46 o
   4   3   3       79.95       74.61      1.38 o
  -7   4   3      118.69      119.29      1.63 o
  -6   4   3       36.02       37.01      0.72 o
  -5   4   3       22.26       22.34      0.45 o
  -4   4   3       52.51       54.89      1.49 o
  -3   4   3       14.12        8.97      0.39 o
  -2   4   3       11.76       11.14      0.44 o
  -1   4   3      218.48      211.58      5.08 o
   0   4   3      149.95      159.70      1.45 o
   1   4   3      185.75      178.29      1.31 o
   2   4   3      101.88       95.60      1.29 o
   3   4   3        9.96       13.09      0.77 o
   4   4   3       38.38       42.70      2.00 o
  -7   5   3       29.55       34.27      0.90 o
  -6   5   3       96.72       96.77      0.99 o
  -5   5   3      156.43      167.59      1.32 o
  -4   5   3      137.84      141.35      1.15 o
  -3   5   3      679.81      619.26      4.31 o
  -2   5   3      561.49      619.67      4.48 o
  -1   5   3      382.75      376.28      3.17 o
   0   5   3      489.48      488.44      3.83 o
   1   5   3      220.84      229.10      1.63 o
   2   5   3        0.79        1.06      0.34 o
   3   5   3       23.86       27.21      0.89 o
  -7   6   3        9.89       10.02      0.54 o
  -6   6   3       94.72       93.74      1.01 o
  -5   6   3       23.99       25.01      0.77 o
  -4   6   3       81.35       79.06      1.23 o
  -3   6   3      368.66      352.32      3.02 o
  -2   6   3      150.70      131.13      1.65 o
  -1   6   3      130.11      126.74      1.73 o
   0   6   3      143.87      135.52      1.84 o
   1   6   3       64.69       70.16      1.43 o
   2   6   3       13.56       15.08      0.74 o
  -7   7   3       48.47       46.91      1.11 o
  -6   7   3      100.63       96.82      1.54 o
  -5   7   3      102.79       99.38      2.04 o
  -4   7   3      149.49      145.91      1.94 o
  -3   7   3       67.92       62.09      1.18 o
  -2   7   3       42.43       39.12      0.94 o
  -1   7   3       19.89       20.74      0.80 o
   0   7   3        6.01        8.67      0.66 o
   1   7   3       61.88       59.43      1.34 o
  -6   8   3       39.31       34.02      0.94 o
  -5   8   3       43.15       42.91      0.75 o
  -4   8   3       37.62       35.27      0.95 o
  -3   8   3       37.29       38.44      0.99 o
  -2   8   3       64.54       58.68      1.25 o
  -1   8   3       17.10       18.04      0.75 o
   0  -8   4       67.58       64.02      1.27 o
   1  -8   4       30.93       38.29      1.02 o
   3  -8   4       40.51       41.02      1.02 o
   4  -8   4        9.07       11.20      0.64 o
  -2  -7   4        8.01       10.04      0.41 o
  -1  -7   4       35.07       38.15      0.99 o
   0  -7   4       15.56       18.73      0.68 o
   1  -7   4        8.84        8.58      0.48 o
   2  -7   4       14.89       14.30      0.41 o
   3  -7   4       16.17       19.18      0.48 o
   4  -7   4       38.31       40.04      1.02 o
   5  -7   4      100.48       99.75      1.68 o
  -3  -6   4       20.83       18.94      0.53 o
  -2  -6   4        5.08        7.36      0.49 o
  -1  -6   4        3.33        3.61      0.34 o
   0  -6   4      100.68      110.23      1.52 o
   1  -6   4       48.43       46.67      1.97 o
   2  -6   4       65.74       64.35      1.11 o
   3  -6   4       79.59       75.71      0.87 o
   4  -6   4       35.74       38.58      0.66 o
   5  -6   4       18.03       18.36      0.49 o
   6  -6   4       36.15       36.59      1.05 o
  -4  -5   4       17.53       18.69      0.53 o
  -3  -5   4      134.40      135.95      3.67 o
  -2  -5   4       26.56       27.94      0.76 o
  -1  -5   4       24.68       37.09      1.07 o
   0  -5   4      539.63      534.13      3.85 o
   1  -5   4      115.10      121.90      1.00 o
   2  -5   4      215.24      219.25      1.80 o
   3  -5   4      299.87      297.33      5.53 o
   4  -5   4       64.38       64.43      1.32 o
   5  -5   4       72.95       66.48      0.88 o
   6  -5   4      120.31      112.62      3.84 o
  -5  -4   4        1.32        2.18      0.45 o
  -4  -4   4       25.64       26.85      0.82 o
  -3  -4   4      199.74      190.40      8.42 o
  -2  -4   4      181.58      182.77      1.96 o
  -1  -4   4      329.74      324.53      2.69 o
   0  -4   4      340.15      350.54      1.87 o
   1  -4   4      114.59      126.63      0.99 o
   2  -4   4      465.63      483.13      6.10 o
   3  -4   4      296.39      298.62      1.85 o
   4  -4   4      457.36      430.45     12.82 o
   5  -4   4      196.26      183.15      6.00 o
   6  -4   4       59.38       61.77      1.32 o
  -5  -3   4       86.19       72.37      1.32 o
  -4  -3   4       46.00       43.69      0.70 o
  -3  -3   4       48.10       39.40      0.86 o
  -2  -3   4      129.17      185.81      2.19 o
  -1  -3   4        1.00        0.91      0.21 o
   0  -3   4        4.65        7.55      0.22 o
   1  -3   4      388.57      392.74     27.62 o
   2  -3   4      284.86      292.52      2.88 o
   3  -3   4      331.99      315.24      5.05 o
   4  -3   4      773.65      747.64      5.79 o
   5  -3   4       12.56       11.99      0.56 o
   6  -3   4        5.10        5.31      0.48 o
  -6  -2   4       35.78       34.73      0.98 o
  -5  -2   4       88.57       84.33      1.39 o
  -4  -2   4        0.64        0.53      0.18 o
  -3  -2   4       93.51       87.76      0.84 o
  -2  -2   4      199.76      164.44      1.89 o
  -1  -2   4      445.62      442.23      6.13 o
   0  -2   4     1613.77     1628.69      5.30 o
   1  -2   4      968.15     1186.72     31.62 o
   2  -2   4      211.88      206.18      4.53 o
   3  -2   4       94.86       91.22      1.27 o
   4  -2   4      224.21      227.54      2.42 o
   5  -2   4       19.16       19.44      0.73 o
   6  -2   4        9.66        8.28      0.57 o
  -6  -1   4       10.29       10.19      0.54 o
  -5  -1   4       17.31       17.63      0.36 o
  -4  -1   4        3.49        4.66      0.56 o
  -3  -1   4      116.72      118.58      0.94 o
  -2  -1   4       47.82       41.28      0.47 o
  -1  -1   4     1760.54     1870.66      7.37 o
   0  -1   4      900.54      916.54      6.05 o
   1  -1   4      439.11      432.15      4.12 o
   2  -1   4      191.49      157.97      3.60 o
   3  -1   4       25.71       27.32      0.72 o
   4  -1   4       83.12       74.78      1.29 o
   5  -1   4      102.32      101.38      1.67 o
   6  -1   4       14.80       14.08      0.69 o
  -7   0   4        3.42        3.02      0.37 o
  -6   0   4        7.15        7.53      0.34 o
  -5   0   4       40.78       39.44      0.77 o
  -4   0   4      459.77      451.22     26.48 o
  -3   0   4      817.78      912.09      3.96 o
  -2   0   4      245.67      260.98      2.34 o
  -1   0   4      179.30      182.87      1.84 o
   0   0   4       47.25       61.06      0.53 o
   1   0   4       89.62       82.89      0.83 o
   2   0   4       64.56       57.06      3.11 o
   3   0   4        0.92        1.13      0.61 o
   4   0   4       40.96       42.55      1.01 o
   5   0   4       96.49       96.72      1.68 o
  -7   1   4       29.44       31.68      0.68 o
  -6   1   4      338.43      338.38      8.88 o
  -5   1   4      336.53      336.91      5.76 o
  -4   1   4      494.74      613.74     15.46 o
  -3   1   4      866.45      916.11      6.87 o
  -2   1   4      150.66      171.87      3.24 o
  -1   1   4      208.25      183.47      1.06 o
   0   1   4      160.48      159.37      7.76 o
   1   1   4      531.94      488.31      4.31 o
   2   1   4      375.60      399.71      5.61 o
   3   1   4       72.46       71.14      2.11 o
   4   1   4       16.22       20.83      1.63 o
   5   1   4       63.80       63.19      1.39 o
  -7   2   4       59.35       54.37      1.13 o
  -6   2   4      274.06      284.67      1.80 o
  -5   2   4      139.65      156.25      2.96 o
  -4   2   4      108.62      100.45      0.54 o
  -3   2   4      316.57      300.97      1.56 o
  -2   2   4      568.54      692.34     34.06 o
  -1   2   4      328.06      314.64      4.72 o
   0   2   4      162.70      156.79      2.05 o
   1   2   4      620.61      674.20      3.17 o
   2   2   4      301.41      303.88      6.72 o
   3   2   4      283.85      295.52     12.98 o
   4   2   4       90.15      107.94      5.37 o
  -7   3   4        4.54        3.72      0.43 o
  -6   3   4       60.66       66.25      1.20 o
  -5   3   4       30.65       33.42      0.50 o
  -4   3   4        7.19        6.27      0.25 o
  -3   3   4      233.81      225.56      2.05 o
  -2   3   4      658.24      644.99     29.40 o
  -1   3   4      195.57      198.49      1.22 o
   0   3   4       86.14       83.65      1.43 o
   1   3   4      100.33      100.26      0.93 o
   2   3   4       58.14       56.66      0.75 o
   3   3   4      252.35      253.99      1.89 o
   4   3   4       33.35       36.51      0.95 o
  -7   4   4       17.94       16.97      0.68 o
  -6   4   4       99.69      106.57      1.54 o
  -5   4   4      109.51      113.45      1.03 o
  -4   4   4      138.78      128.47      1.55 o
  -3   4   4        4.72        4.32      0.35 o
  -2   4   4       58.99       50.96      0.92 o
  -1   4   4      122.61      133.43      1.57 o
   0   4   4       15.77       15.70      0.37 o
   1   4   4       36.79       39.75      0.61 o
   2   4   4      116.90      111.28      2.90 o
   3   4   4       81.37       81.18      2.85 o
  -7   5   4       32.90       31.88      0.90 o
  -6   5   4        9.05       10.75      0.37 o
  -5   5   4      102.22      104.80      1.97 o
  -4   5   4      126.74      128.18      1.63 o
  -3   5   4        0.71        0.49      0.14 o
  -2   5   4      231.49      211.36      2.15 o
  -1   5   4      265.02      263.43      2.61 o
   0   5   4       54.85       53.35      1.07 o
   1   5   4      142.54      140.63      1.91 o
   2   5   4       53.94       55.67      1.25 o
  -7   6   4        5.54        6.54      0.54 o
  -6   6   4        1.99        2.33      0.63 o
  -5   6   4       13.87       14.22      0.42 o
  -4   6   4        0.86        0.83      0.17 o
  -3   6   4        1.20        0.78      0.16 o
  -2   6   4       38.21       42.00      1.04 o
  -1   6   4       65.92       68.91      1.31 o
   0   6   4      134.02      117.86      1.75 o
   1   6   4       37.56       34.56      1.00 o
  -7   7   4       17.18       16.49      0.67 o
  -6   7   4       42.34       41.22      0.73 o
  -5   7   4       60.70       59.24      0.93 o
  -4   7   4      209.24      214.73      2.55 o
  -3   7   4      156.12      148.56      2.02 o
  -2   7   4       60.80       61.19      1.31 o
  -1   7   4      113.95      112.73      1.85 o
   0   7   4       69.95       63.76      1.38 o
  -5   8   4       56.05       51.47      0.84 o
  -4   8   4      138.27      131.08      1.95 o
  -3   8   4       71.89       70.62      1.42 o
  -2   8   4       43.72       43.75      1.20 o
   1  -8   5       72.97       70.66      1.32 o
   2  -8   5      109.93      115.08      1.67 o
   3  -8   5       73.63       75.96      1.44 o
  -1  -7   5       22.69       19.96      0.73 o
   0  -7   5       66.90       71.15      1.37 o
   1  -7   5      109.18      113.83      1.61 o
   2  -7   5       51.05       55.46      0.79 o
   3  -7   5        7.25        7.67      0.34 o
   4  -7   5       32.88       32.67      0.65 o
  -3  -6   5       34.18       41.44      0.97 o
  -2  -6   5       64.23       61.31      1.25 o
  -1  -6   5       68.03       69.27      1.28 o
   0  -6   5       23.22       24.90      0.77 o
   1  -6   5      153.46      148.56      1.82 o
   2  -6   5       40.11       40.64      1.54 o
   3  -6   5        8.58        7.68      0.49 o
   4  -6   5       18.66       18.08      0.48 o
   5  -6   5       14.65       13.70      0.80 o
  -4  -5   5       29.29       28.33      0.66 o
  -3  -5   5       56.71       57.87      1.24 o
  -2  -5   5      137.28      131.71      1.79 o
  -1  -5   5       53.52       53.10      1.06 o
   0  -5   5       13.54       15.16      0.57 o
   1  -5   5       77.58       83.08      2.96 o
   2  -5   5       53.58       53.83      1.91 o
   3  -5   5       58.32       57.59      0.77 o
   4  -5   5      137.36      126.45      6.08 o
   5  -5   5       50.01       45.20      0.86 o
  -4  -4   5       22.03       21.31      0.55 o
  -3  -4   5       24.18       29.18      0.81 o
  -2  -4   5        7.66        9.73      0.62 o
  -1  -4   5       70.89       64.97      1.06 o
   0  -4   5        2.21        3.12      0.35 o
   1  -4   5       56.38       57.28      2.38 o
   2  -4   5      389.16      371.81      8.64 o
   3  -4   5      339.29      340.37      2.12 o
   4  -4   5       34.67       32.11      0.73 o
   5  -4   5       39.46       40.98      1.03 o
  -5  -3   5       11.76       11.29      0.57 o
  -4  -3   5      111.85      104.03      2.43 o
  -3  -3   5        5.80        6.26      0.39 o
  -2  -3   5       26.31       28.21      0.72 o
  -1  -3   5      565.62      600.53      2.87 o
   0  -3   5       28.45       32.42      0.53 o
   1  -3   5       92.51       85.26      2.79 o
   2  -3   5      375.54      355.56      2.06 o
   3  -3   5      159.24      149.24      1.27 o
   4  -3   5       40.07       30.78      0.80 o
   5  -3   5       69.63       72.82      1.44 o
  -6  -2   5       22.91       23.64      0.82 o
  -5  -2   5       61.01       61.30      0.84 o
  -4  -2   5      103.37       95.03      1.68 o
  -3  -2   5       77.69       80.27      2.57 o
  -2  -2   5      729.81      720.80     31.82 o
  -1  -2   5     1293.11     1323.85     22.83 o
   0  -2   5      807.61      818.08     12.47 o
   1  -2   5      383.27      315.25      2.60 o
   2  -2   5       27.27       29.11      0.72 o
   3  -2   5      460.69      433.61      3.54 o
   4  -2   5      264.79      259.69      2.65 o
   5  -2   5      113.27      103.52      1.70 o
  -6  -1   5       42.47       41.46      0.71 o
  -5  -1   5       47.11       45.26      0.59 o
  -4  -1   5       48.30       44.66      0.63 o
  -3  -1   5       93.13       83.09      3.56 o
  -2  -1   5        3.03        2.71      0.20 o
  -1  -1   5        6.76        5.82      0.22 o
   0  -1   5      638.22      680.02     13.63 o
   1  -1   5      146.77      150.86      2.32 o
   2  -1   5      153.13      151.03      1.75 o
   3  -1   5      943.47      917.02      6.15 o
   4  -1   5      141.30      150.51      2.07 o
   5  -1   5       68.29       68.89      1.46 o
  -7   0   5        9.86        9.82      0.39 o
  -6   0   5       17.96       17.86      0.46 o
  -5   0   5       19.36       20.90      0.37 o
  -4   0   5      220.23      212.89      1.43 o
  -3   0   5       37.75       30.18      0.62 o
  -2   0   5       12.95       13.49      0.30 o
  -1   0   5      177.09      169.82      1.10 o
   0   0   5      740.85      768.12     14.96 o
   1   0   5      551.54      547.37      3.50 o
   2   0   5      147.70      160.67      5.86 o
   3   0   5       82.83       90.98      1.44 o
   4   0   5        1.80        3.44      0.46 o
   5   0   5        3.35        3.98      0.46 o
  -7   1   5       25.49       23.60      0.81 o
  -6   1   5        2.73        1.66      0.20 o
  -5   1   5       38.51       35.86      0.45 o
  -4   1   5      124.45      118.44      0.97 o
  -3   1   5       68.91       59.52      0.73 o
  -2   1   5      553.89      592.37      7.54 o
  -1   1   5      320.27      313.81      1.68 o
   0   1   5      522.75      545.53     10.17 o
   1   1   5      376.14      385.99      4.03 o
   2   1   5        1.76        2.30      0.58 o
   3   1   5        1.13        1.26      0.18 o
   4   1   5        9.22        8.98      0.54 o
  -7   2   5       11.38       11.25      0.59 o
  -6   2   5        1.55        0.86      0.17 o
  -5   2   5       55.78       59.00      1.10 o
  -4   2   5      397.25      363.02      2.92 o
  -3   2   5      590.17      555.83     20.87 o
  -2   2   5      679.75      659.65      7.39 o
  -1   2   5       75.39       63.83      0.62 o
   0   2   5       14.89       15.04      0.34 o
   1   2   5       16.74       14.31      0.40 o
   2   2   5       23.69       27.94      0.52 o
   3   2   5       50.61       52.84      1.73 o
   4   2   5       88.24       91.71      1.13 o
  -7   3   5      129.28      113.67      1.70 o
  -6   3   5       84.59       82.04      1.38 o
  -5   3   5      112.37      117.74      1.59 o
  -4   3   5      208.48      212.20      2.17 o
  -3   3   5       83.99       59.41      1.01 o
  -2   3   5       58.03       51.65      0.92 o
  -1   3   5        2.73        1.48      0.24 o
   0   3   5       42.54       47.63      2.94 o
   1   3   5       65.38       64.02      0.79 o
   2   3   5       79.92       81.69      0.96 o
   3   3   5       49.50       54.44      1.58 o
  -7   4   5      160.55      166.75      2.17 o
  -6   4   5      197.39      204.03      2.30 o
  -5   4   5      143.62      146.57      1.39 o
  -4   4   5      139.23      138.68      1.73 o
  -3   4   5      257.85      239.17      2.30 o
  -2   4   5      131.02      123.69      1.57 o
  -1   4   5      133.99      145.83      1.81 o
   0   4   5      323.05      315.20      2.84 o
   1   4   5       90.92       90.47      4.37 o
   2   4   5       98.84      103.08      3.10 o
   3   4   5       49.28       51.03      2.72 o
  -7   5   5       42.79       46.29      1.13 o
  -6   5   5       35.30       37.85      1.00 o
  -5   5   5        2.52        3.04      0.25 o
  -4   5   5       27.45       30.65      0.84 o
  -3   5   5      154.44      148.25      1.83 o
  -2   5   5      108.45      104.22      1.51 o
  -1   5   5      138.65      134.77      1.76 o
   0   5   5      109.54      105.48      1.60 o
   1   5   5       47.21       45.54      1.10 o
   2   5   5       90.78       88.71      1.62 o
  -7   6   5       13.88       16.29      0.76 o
  -6   6   5       21.78       21.54      1.03 o
  -5   6   5       38.99       36.55      0.98 o
  -4   6   5        0.72        0.76      0.20 o
  -3   6   5        7.39        6.18      0.46 o
  -2   6   5       28.32       29.26      0.91 o
  -1   6   5        2.46        2.12      0.25 o
   0   6   5       17.72       18.03      0.75 o
   1   6   5       66.09       75.17      1.71 o
  -6   7   5       31.47       30.07      0.64 o
  -5   7   5       42.06       41.06      1.07 o
  -4   7   5        0.61        1.07      0.19 o
  -3   7   5       52.19       46.33      1.13 o
  -2   7   5       48.85       45.98      1.11 o
  -1   7   5       13.35       14.22      0.70 o
  -4   8   5       12.45       11.22      0.65 o
  -3   8   5       22.92       23.53      0.88 o
   0  -7   6       28.97       29.32      0.90 o
   1  -7   6       71.29       80.42      1.49 o
   2  -7   6       36.71       38.95      1.00 o
   3  -7   6       42.83       42.04      0.75 o
  -2  -6   6       19.32       17.13      0.71 o
  -1  -6   6       62.26       62.53      1.31 o
   0  -6   6      160.33      151.88      1.92 o
   1  -6   6      200.22      207.41      2.35 o
   2  -6   6      102.30      101.97      1.21 o
   3  -6   6       88.62       78.69      0.99 o
   4  -6   6       19.17       17.73      0.82 o
  -3  -5   6       74.53       47.00      1.13 o
  -2  -5   6      106.86       95.77      1.55 o
  -1  -5   6       96.36       97.47      1.54 o
   0  -5   6      215.15      209.45      2.27 o
   1  -5   6      120.67      119.82      1.63 o
   2  -5   6       56.12       57.37      0.77 o
   3  -5   6       94.29       89.77      1.04 o
   4  -5   6       30.77       30.35      1.00 o
   5  -5   6       77.67       76.32      1.52 o
  -4  -4   6       14.46       16.55      0.42 o
  -3  -4   6       91.25       83.95      1.45 o
  -2  -4   6       86.35       85.89      1.38 o
  -1  -4   6       10.68       11.06      0.51 o
   0  -4   6       29.62       32.36      0.81 o
   1  -4   6       13.62       12.08      0.35 o
   2  -4   6        3.85        5.52      0.46 o
   3  -4   6      127.32      121.10      1.67 o
   4  -4   6       27.87       26.75      0.84 o
   5  -4   6       36.56       37.13      1.05 o
  -5  -3   6       47.13       46.97      1.42 o
  -4  -3   6       24.87       24.11      0.75 o
  -3  -3   6       94.88       90.39      1.42 o
  -2  -3   6       93.20       93.11      1.32 o
  -1  -3   6        1.01        9.14      9.54 o
   0  -3   6      107.20      105.91      1.45 o
   1  -3   6       14.77       13.47      0.54 o
   2  -3   6       35.63       39.09      0.89 o
   3  -3   6      104.96       92.65      1.44 o
   4  -3   6       41.04       37.62      0.98 o
   5  -3   6      102.98       90.82      1.65 o
  -5  -2   6       27.62       28.36      0.50 o
  -4  -2   6        7.62       10.34      0.35 o
  -3  -2   6        0.50        0.66      0.12 o
  -2  -2   6      201.99      206.73      1.40 o
  -1  -2   6      202.03      194.67      3.12 o
   0  -2   6      204.79      200.29      2.04 o
   1  -2   6      261.60      228.17      2.22 o
   2  -2   6      166.45      155.76      1.82 o
   3  -2   6       11.36       10.05      0.53 o
   4  -2   6      174.86      171.81      2.22 o
   5  -2   6      118.98      137.36      2.23 o
  -6  -1   6        1.02        1.35      0.37 o
  -5  -1   6      105.35      108.17      2.21 o
  -4  -1   6       22.43       22.84      0.47 o
  -3  -1   6       32.88       36.80      0.54 o
  -2  -1   6      276.14      283.76      2.96 o
  -1  -1   6        7.18        9.27      0.94 o
   0  -1   6       66.47       59.23      1.80 o
   1  -1   6      291.65      276.66      2.50 o
   2  -1   6      152.33      155.79      1.90 o
   3  -1   6       51.07       51.16      1.13 o
   4  -1   6      152.82      150.45      2.10 o
  -6   0   6       79.46       79.82      1.12 o
  -5   0   6      132.75      134.80      2.03 o
  -4   0   6      112.78      115.26      1.36 o
  -3   0   6      303.19      319.12      3.50 o
  -2   0   6      133.75      137.44      1.05 o
  -1   0   6      195.56      208.29      2.43 o
   0   0   6      356.09      352.85      7.29 o
   1   0   6      178.35      181.47      1.26 o
   2   0   6      484.92      546.64      4.37 o
   3   0   6       74.90       72.41      1.30 o
   4   0   6       17.83       18.71      0.79 o
  -7   1   6       39.53       38.86      1.05 o
  -6   1   6       42.65       43.31      1.05 o
  -5   1   6       35.52       35.60      0.48 o
  -4   1   6       78.77       75.15      0.85 o
  -3   1   6       67.98       69.47      0.73 o
  -2   1   6       89.29       93.71      2.08 o
  -1   1   6      513.34      570.46      9.52 o
   0   1   6      226.20      241.26      1.51 o
   1   1   6      209.53      239.92      5.61 o
   2   1   6      657.02      629.40      3.21 o
   3   1   6       69.47       73.88      1.43 o
   4   1   6       23.97       24.83      0.90 o
  -7   2   6        0.26       -0.04      0.16 o
  -6   2   6        2.33        1.44      0.20 o
  -4   2   6        4.56        4.88      0.41 o
  -3   2   6      139.25      135.88      1.63 o
  -2   2   6      268.09      257.77      1.54 o
  -1   2   6      334.52      316.55      1.87 o
   0   2   6       90.20       88.03      4.67 o
   1   2   6       40.44       36.38      1.27 o
   2   2   6       87.57       93.24      4.28 o
   3   2   6       34.75       31.98      0.89 o
  -7   3   6        1.49        0.48      0.18 o
  -6   3   6       23.33       21.95      0.76 o
  -5   3   6       66.54       60.41      1.12 o
  -4   3   6       32.06       32.49      0.85 o
  -3   3   6      114.28      121.37      1.59 o
  -2   3   6       61.83       54.99      1.01 o
  -1   3   6       88.65       89.38      1.31 o
   0   3   6       36.00       33.97      1.24 o
   1   3   6        0.64        0.82      0.25 o
   2   3   6        2.06        2.92      0.50 o
   3   3   6       17.96       20.18      1.64 o
  -7   4   6       15.34       15.73      0.71 o
  -6   4   6       69.63       70.43      1.35 o
  -5   4   6      197.26      196.80      2.26 o
  -4   4   6      196.62      188.98      2.14 o
  -3   4   6      176.75      211.35      2.50 o
  -2   4   6      105.94       99.91      1.45 o
  -1   4   6       95.69      103.53      1.55 o
   0   4   6       33.68       32.96      0.86 o
   1   4   6       11.27       12.41      0.60 o
   2   4   6        5.07        8.61      0.69 o
  -7   5   6       33.34       34.27      1.05 o
  -6   5   6       32.72       31.69      0.95 o
  -5   5   6       37.42       38.09      1.00 o
  -4   5   6       23.84       24.00      0.80 o
  -3   5   6       10.68       12.13      0.58 o
  -2   5   6        7.87        7.98      0.50 o
  -1   5   6       59.82       59.00      1.24 o
   0   5   6       56.95       56.03      1.22 o
   1   5   6       32.91       32.10      0.96 o
  -6   6   6       42.00       38.97      1.06 o
  -5   6   6       50.87       51.07      1.19 o
  -4   6   6      114.30       98.85      1.67 o
  -3   6   6       26.76       25.48      0.83 o
  -2   6   6       19.42       17.72      0.72 o
  -1   6   6       77.66       78.10      1.59 o
   0   6   6       30.39       31.46      0.99 o
  -5   7   6       21.02       25.57      0.92 o
  -4   7   6       53.34       50.41      1.20 o
  -3   7   6       30.51       29.47      0.94 o
  -2   7   6       31.00       28.15      0.95 o
  -1  -6   7       19.83       19.02      0.76 o
   0  -6   7       30.84       30.19      0.92 o
   1  -6   7       29.09       30.33      0.91 o
   2  -6   7       78.43       78.67      1.47 o
   3  -6   7       39.99       38.84      2.05 o
  -3  -5   7       15.63       12.88      0.59 o
  -2  -5   7       61.05       56.62      1.26 o
  -1  -5   7       25.81       22.29      0.73 o
   0  -5   7       42.21       42.32      1.04 o
   1  -5   7       83.16       81.93      1.44 o
   2  -5   7      203.74      188.13      2.23 o
   3  -5   7      109.33      102.99      2.86 o
   4  -5   7       74.36       74.96      1.52 o
  -4  -4   7       11.90       10.97      0.61 o
  -3  -4   7        9.75        9.65      0.55 o
  -2  -4   7       37.21       33.79      0.89 o
  -1  -4   7      141.88      151.07      1.95 o
   0  -4   7       86.39      100.36      1.55 o
   1  -4   7       87.40       87.29      1.43 o
   2  -4   7      190.73      174.06      2.23 o
   3  -4   7       32.45       31.65      0.94 o
   4  -4   7       43.70       45.16      1.17 o
  -4  -3   7       47.00       44.29      1.07 o
  -3  -3   7      109.45      101.36      1.74 o
  -2  -3   7      189.55      179.23      5.01 o
  -1  -3   7      595.00      584.21      4.42 o
   0  -3   7      221.03      221.28      2.36 o
   1  -3   7       16.93       17.13      0.62 o
   2  -3   7       20.56       19.64      0.69 o
   3  -3   7       22.39       23.29      0.79 o
   4  -3   7       84.60       81.45      1.56 o
  -5  -2   7        7.48        9.32      0.28 o
  -4  -2   7       75.85       70.83      0.89 o
  -3  -2   7       96.10       97.55      3.13 o
  -2  -2   7        2.39        2.76      0.24 o
  -1  -2   7      123.33      122.08      1.58 o
   0  -2   7       32.26       30.77      0.80 o
   1  -2   7        5.19        3.82      0.36 o
   2  -2   7       57.32       55.46      1.16 o
   3  -2   7       83.64       77.99      1.44 o
   4  -2   7      125.87      121.83      1.97 o
  -6  -1   7       27.07       26.91      0.50 o
  -5  -1   7       31.00       34.90      1.00 o
  -4  -1   7      106.57      108.56      4.10 o
  -3  -1   7       18.88       21.12      0.51 o
  -2  -1   7       45.68       46.38      0.62 o
  -1  -1   7        6.84        7.22      0.54 o
   0  -1   7       13.28       13.02      0.52 o
   1  -1   7      102.76      105.99      1.54 o
   2  -1   7       55.49       55.50      1.13 o
   3  -1   7       31.75       31.09      0.92 o
   4  -1   7       82.79       87.54      1.67 o
  -6   0   7       39.03       38.80      1.34 o
  -5   0   7       29.71       29.46      2.33 o
  -4   0   7        3.12        5.78      0.76 o
  -3   0   7       62.44       69.48      0.80 o
  -2   0   7       40.99       41.34      1.41 o
  -1   0   7       45.96       47.47      0.61 o
   0   0   7      341.43      332.08      4.89 o
   1   0   7      309.59      301.44      2.82 o
   2   0   7        0.95        1.53      0.34 o
   3   0   7       47.30       53.33      1.29 o
  -6   1   7       34.64       39.20      1.04 o
  -5   1   7        3.30        3.38      0.39 o
  -4   1   7       67.06       71.55      1.26 o
  -3   1   7      366.28      378.05      2.15 o
  -2   1   7      141.91      143.62      4.46 o
  -1   1   7       86.04       90.16      0.92 o
   0   1   7      152.69      151.33      6.09 o
   1   1   7      128.36      137.63      1.20 o
   2   1   7       54.99       58.21      1.22 o
   3   1   7      115.96      116.16      1.86 o
  -6   2   7       16.37       14.26      0.65 o
  -5   2   7       13.21       13.19      0.62 o
  -4   2   7      111.42      119.57      1.65 o
  -3   2   7       67.05       69.45      1.19 o
  -2   2   7      103.59      108.11      1.49 o
  -1   2   7       54.72       54.09      0.67 o
   0   2   7       14.73       14.45      0.39 o
   1   2   7      223.97      246.62      1.79 o
   2   2   7      108.90      112.28      1.75 o
  -7   3   7       39.42       38.33      1.08 o
  -5   3   7       55.94       55.77      1.16 o
  -4   3   7       35.93       37.83      0.96 o
  -3   3   7       33.98       33.58      0.88 o
  -2   3   7      187.94      189.96      2.12 o
  -1   3   7       95.67       98.36      1.45 o
   0   3   7       91.48       92.35      1.42 o
   1   3   7      236.98      225.86      2.42 o
   2   3   7       43.50       47.64      0.82 o
  -6   4   7       13.23       13.74      0.69 o
  -5   4   7        0.98        1.67      0.22 o
  -4   4   7       24.55       24.76      0.78 o
  -3   4   7      106.88      107.24      1.62 o
  -2   4   7      199.52      196.76      2.25 o
  -1   4   7      118.42      116.72      1.72 o
   0   4   7       47.85       47.13      1.12 o
   1   4   7       25.90       25.10      0.83 o
  -6   5   7       16.79       14.96      0.73 o
  -5   5   7        7.34        7.94      0.56 o
  -4   5   7       16.01       17.64      0.73 o
  -3   5   7       13.74       13.32      0.61 o
  -2   5   7       28.49       25.70      0.83 o
  -1   5   7       10.75       10.81      0.60 o
   0   5   7        1.33        1.19      0.25 o
  -5   6   7       73.94       67.60      1.40 o
  -4   6   7       39.12       40.38      1.10 o
  -3   6   7       22.60       29.33      1.00 o
  -2   6   7       17.93       15.65      0.71 o
  -2  -5   8        2.83        3.74      0.49 o
  -1  -5   8       19.32       17.26      0.70 o
   0  -5   8        0.36        0.68      0.34 o
   1  -5   8       50.76       48.93      1.18 o
   2  -5   8       43.61       45.97      1.15 o
  -3  -4   8       46.66       67.94      1.72 o
  -2  -4   8       30.04       29.16      0.89 o
  -1  -4   8       19.09       17.34      0.69 o
   0  -4   8       16.26       16.86      0.68 o
   1  -4   8       54.10       57.17      1.26 o
   2  -4   8       29.36       29.81      0.94 o
   3  -4   8       62.90       58.76      1.35 o
  -4  -3   8        6.43        6.07      0.47 o
  -3  -3   8       46.26       41.39      1.04 o
  -2  -3   8      123.80      115.83      1.74 o
  -1  -3   8      141.11      131.40      1.81 o
   0  -3   8      139.00      147.38      1.99 o
   1  -3   8      157.25      151.11      2.07 o
   2  -3   8       47.59       43.30      1.10 o
   3  -3   8       96.02       98.89      1.77 o
  -4  -2   8        8.22        8.67      0.39 o
  -3  -2   8       20.72       20.91      1.68 o
  -2  -2   8      150.96      141.09      1.84 o
  -1  -2   8       70.23       77.76      1.33 o
   0  -2   8       95.07       90.24      1.45 o
   1  -2   8      138.75      122.13      1.76 o
   2  -2   8       25.51       25.46      0.86 o
   3  -2   8       75.95       71.27      1.46 o
  -5  -1   8       56.65       50.41      0.79 o
  -4  -1   8       93.99       97.68      1.09 o
  -3  -1   8       50.92       49.67      1.78 o
  -2  -1   8      163.93      168.63      5.79 o
  -1  -1   8       93.15      100.99      1.57 o
   0  -1   8       27.88       29.05      0.84 o
   1  -1   8       39.26       39.61      0.97 o
   2  -1   8       25.07       25.55      0.84 o
   3  -1   8       15.63       17.11      0.74 o
  -5   0   8       71.04       74.95      1.41 o
  -4   0   8       92.74       88.80      0.98 o
  -3   0   8        0.46        0.42      0.12 o
  -2   0   8       85.53       84.80      2.07 o
  -1   0   8       38.73       43.59      1.06 o
   0   0   8        3.81        5.38      0.41 o
   1   0   8       66.18       65.55      1.27 o
   2   0   8       62.06       58.18      1.24 o
  -6   1   8        1.65        1.18      0.21 o
  -5   1   8       24.85       27.73      0.87 o
  -4   1   8       13.35       16.07      0.66 o
  -3   1   8        3.43        3.84      0.42 o
  -2   1   8       29.06       30.67      0.55 o
  -1   1   8        7.04        7.33      0.32 o
   0   1   8       35.17       34.02      0.86 o
   1   1   8       12.30       13.27      0.60 o
   2   1   8       51.36       54.97      1.27 o
  -6   2   8        9.15        9.31      0.58 o
  -5   2   8        0.94        0.70      0.19 o
  -4   2   8       19.82       23.47      0.80 o
  -3   2   8       12.20       12.88      0.59 o
  -2   2   8        0.72        0.65      0.17 o
  -1   2   8       64.45       77.45      1.45 o
   0   2   8       74.95       71.86      1.25 o
   1   2   8        0.80        0.87      0.34 o
  -6   3   8       14.14       15.00      0.70 o
  -5   3   8       56.36       51.12      1.14 o
  -4   3   8      132.60      136.92      1.93 o
  -3   3   8       65.53       61.41      1.22 o
  -2   3   8       61.32       65.08      1.25 o
  -1   3   8      105.67      111.58      1.72 o
   0   3   8       79.75       80.71      1.43 o
   1   3   8       23.98       25.88      0.88 o
  -6   4   8        2.89        4.36      0.48 o
  -5   4   8       21.80       20.17      0.78 o
  -4   4   8       10.56       11.79      0.62 o
  -3   4   8       47.30       47.18      1.14 o
  -2   4   8       49.75       51.96      1.16 o
  -1   4   8       38.15       37.62      1.00 o
   0   4   8      128.03      120.63      1.85 o
  -5   5   8       10.58        7.39      0.54 o
  -4   5   8       14.28       15.10      0.71 o
  -3   5   8       48.87       53.67      1.37 o
  -2   5   8       21.09       20.31      0.79 o
  -1  -4   9       30.81       26.08      0.89 o
   0  -4   9       53.15       50.22      1.22 o
   1  -4   9       37.66       41.52      1.14 o
  -3  -3   9        8.21        6.53      0.50 o
  -2  -3   9       33.67       32.22      0.96 o
  -1  -3   9       17.62       13.28      0.64 o
   0  -3   9       55.21       56.35      1.32 o
   1  -3   9       10.54       12.97      0.68 o
  -4  -2   9       32.55       36.11      0.73 o
  -3  -2   9       12.82       13.14      0.62 o
  -2  -2   9        0.31        0.24      0.29 o
  -1  -2   9        5.57        6.19      0.48 o
   0  -2   9       50.80       50.71      1.15 o
   1  -2   9       26.97       28.08      0.93 o
   2  -2   9       61.25       57.49      1.32 o
  -4  -1   9       19.82       22.31      0.56 o
  -3  -1   9       60.92       55.51      0.80 o
  -2  -1   9       28.07       30.99      0.86 o
  -1  -1   9       81.73       83.10      1.43 o
   2  -1   9       46.78       44.66      1.18 o
  -5   0   9        6.61        7.55      0.57 o
  -4   0   9       32.79       34.31      0.95 o
  -3   0   9      189.56      199.77      2.24 o
  -2   0   9       92.53       93.34      1.43 o
  -1   0   9       99.01       91.56      1.46 o
   0   0   9       93.85       90.70      1.51 o
   1   0   9       35.31       34.50      1.00 o
  -4   1   9       26.57       27.96      0.86 o
  -3   1   9       99.90      107.62      1.58 o
  -2   1   9       59.58       60.86      1.15 o
   0   1   9        1.52        2.75      0.40 o
   1   1   9       28.36       28.36      0.92 o
  -5   2   9       43.49       47.15      1.18 o
  -4   2   9        0.24        0.10      0.13 o
  -3   2   9       21.14       23.26      0.79 o
  -2   2   9        8.59        8.33      0.50 o
  -1   2   9        0.38        0.34      0.17 o
  -5   3   9        3.45        4.65      0.48 o
  -4   3   9        2.45        1.29      0.22 o
  -3   3   9       13.66       15.25      0.68 o
  -2   3   9       21.88       23.71      0.83 o
  -1   3   9       45.12       46.18      1.10 o
  -4   4   9        1.46        1.00      0.22 o
  -3   4   9        0.26        0.25      0.17 o
  -2   4   9       30.78       36.06      1.17 o
  -1  -2  10       25.38       21.80      0.80 o
  -2  -1  10       12.23        9.93      0.57 o
  -1  -1  10       43.88       51.33      1.26 o
  -1   0  10       35.33       36.48      1.00 o
  -3   1  10        9.38       12.37      0.67 o
 
